# Supplementary material for: Cul o 2 specific IgG3/5 antibodies predicted Culicoides hypersensitivity in a group imported Icelandic horses
Source: BMC Vet Res. 2020 Aug 10;16:283. doi: 10.1186/s12917-020-02499-w (PMC7418374; doi:10.1186/s12917-020-02499-w)
Supplement: Supplementary file 4 — Additional file 4. Original data file. [file 12917_2020_2499_MOESM4_ESM.xlsx]

## Sheet: Sheet1
ID	horse ID	allergic	date	isotype	maltase	Culn4(barley)	Culn3(barley)	Culo3(degly)	Culo3	Culo2	apyrase	Culn8	D7
1	M1	0	2011-10-03	IgE	2	2	17	2	3	14	18	1	2
1	M1	0	2012-03-05	IgE	2	2	13	2	3	14	19	2	3
1	M1	0	2012-08-08	IgE	2	5	150	2	13.5	15	67	2	2
1	M1	0	2012-11-05	IgE	2	4	14	2	3	16	18	2	3
1	M1	0	2013-02-11	IgE	2	2	27	2	5	16	26	2	2.5
1	M1	0	2013-07-01	IgE	3	1	11	1	3	12	12	2	3
1	M1	0	2013-12-10	IgE	2	1	18	2	4	16	30	2	2
1	M1	0	2011-10-03	IgG1/3	25	1539	477	28	48	540	4484	849	1127.5
1	M1	0	2012-03-05	IgG1/3	38	592	656.5	38	39	611.5	5070	825	1236
1	M1	0	2012-08-08	IgG1/3	75	299	24304	305	420.5	4263	14318	6917	3124
1	M1	0	2012-11-05	IgG1/3	25	725	7647	20.5	1572	949	11340	1437	1248
1	M1	0	2013-02-11	IgG1/3	50	121	15473	115	726	2177	11991.5	7314	5625
1	M1	0	2013-07-01	IgG1/3	157	544.5	8319	23	212.5	17612.5	14163.5	2715	10177.5
1	M1	0	2013-12-10	IgG1/3	40	1151	9184	488	471.5	7651.5	14579.5	11543	2239
1	M1	0	2011-10-03	IgG4	5.5	12802	32	8	5	246.5	28	921	807
1	M1	0	2012-03-05	IgG4	7	9493	49	14	7	292	39	392.5	346
1	M1	0	2012-08-08	IgG4	10	2399	38	1764	137	3190	48.5	8787	826
1	M1	0	2012-11-05	IgG4	7	4299	44	90.5	38	2619	39.5	3205	446
1	M1	0	2013-02-11	IgG4	8	2499.5	65	125	88.5	4081	50	13117	459
1	M1	0	2013-07-01	IgG4	15	7921	30	21	12	1260.5	40.5	811.5	1244
1	M1	0	2013-12-10	IgG4	4	18586.5	66	161	113	6855	28	7283	161
1	M1	0	2011-10-03	IgG1	15.5	347	250	9	9.5	134	221	114	612.5
1	M1	0	2012-03-05	IgG1	63	143	156	13	13	302	180	436	236.5
1	M1	0	2012-08-08	IgG1	33	783	136	161	45	2136.5	165.5	3386	858
1	M1	0	2012-11-05	IgG1	21	245	231	30	17.5	1490	2894.5	1485	579
1	M1	0	2013-02-11	IgG1	9	17	52.5	20.5	15	532	92	1673	337
1	M1	0	2013-07-01	IgG1	63	72	98	11	18	11108	629	880.5	2287
1	M1	0	2013-12-10	IgG1	11	578.5	191	82.5	44	2820.5	260	5363	258
1	M1	0	2011-10-03	IgG5	6	86	49.5	10	5	34	115	69	102.5
1	M1	0	2012-03-05	IgG5	58	1657.5	313	90	24	167.5	3181.5	850	1802
1	M1	0	2012-08-08	IgG5	88	2609.5	193.5	691.5	80	8238.5	1386.5	2297	3626
1	M1	0	2012-11-05	IgG5	130	4998	10929	2817	363.5	19543	5842.5	5669	3794
1	M1	0	2013-02-11	IgG5	125	1598.5	431	229	68	724	2228	2598	2761
1	M1	0	2013-07-01	IgG5	35	814.5	249.5	367.5	40	9187.5	1837.5	722	3210
1	M1	0	2013-12-10	IgG5	226	1775	1103	366	70	3409	4595	5634	6093.5
1	M1	0	2011-10-03	IgG3/5	14	68.5	54	5	4	27	196.5	129	197
1	M1	0	2012-03-05	IgG3/5	949.5	5814	903	292	88	689	9969.5	6802.5	6144
1	M1	0	2012-08-08	IgG3/5	1904	10786	953	5650.5	341	25272	6353	8762.5	11133
1	M1	0	2012-11-05	IgG3/5	8741	15167	2780.5	3783	871	17674	12869.5	18260	23777
1	M1	0	2013-02-11	IgG3/5	5973.5	6745	1441	1652.5	315	4447.5	8548	8856	9517
1	M1	0	2017-07-13	IgG3/5	583	3933	1364.5	4496	287.5	23899	6590.5	5430	10754
1	M1	0	2013-12-10	IgG3/5	8575	7977	4442	4624	573.5	18041	11250	12545	16022
1	M1	0	2011-10-03	IgG6	3	10	134	5	42	20	131	215	5
1	M1	0	2012-03-05	IgG6	2	4	135	4	9	18	1888	204	5
1	M1	0	2012-08-08	IgG6	3	734	163	4	15	19	775	246	14
1	M1	0	2012-11-05	IgG6	5	17	149	57	51	137.5	5937.5	510	25452
1	M1	0	2013-02-11	IgG6	3	7	121	5	5	19	446.5	258	11
1	M1	0	2017-07-13	IgG6	3	3	124	4	5	14	493.5	4617	99
1	M1	0	2013-12-10	IgG6	3	18	68	3	7	12	213	5	4
2	M2	1	2011-10-03	IgE	2	3	17	2	3	21	22	2	3
2	M2	1	2012-03-05	IgE	7	8	40	3	4	25	19	2	3
2	M2	1	2012-08-08	IgE	2	6	29	2	3	25	30.5	12	3
2	M2	1	2012-11-05	IgE	1	5	13	3	3	17	15	3	2
2	M2	1	2013-02-11	IgE	1	3	14	3	3	21	14	3	3
2	M2	1	2013-07-01	IgE	2	2	12	2	3	18	17	149	3
2	M2	1	2013-12-10	IgE	1	2	11	4	3	15	28	4	3
2	M2	1	2011-10-03	IgG1/3	21	1300	891	254	105	1452.5	3288	1311	173
2	M2	1	2012-03-05	IgG1/3	120	7908	4085	986	259.5	2736	8964.5	3081	946
2	M2	1	2012-08-08	IgG1/3	896.5	19412.5	13681	1246	385	18950	8895.5	15088	3441
2	M2	1	2012-11-05	IgG1/3	58.5	3980	583	7043	292.5	4387	6350	21242	628
2	M2	1	2013-02-11	IgG1/3	84	6990	467	3353.5	312	10526.5	5573	15462.5	449
2	M2	1	2013-07-01	IgG1/3	146	4672	608	779	183	20661	7521.5	27240	493
2	M2	1	2013-12-10	IgG1/3	73	1613	577.5	6453	398	5228.5	5752	14717	839
2	M2	1	2011-10-03	IgG4	10	366	43	97	37	927	51.5	91	13
2	M2	1	2012-03-05	IgG4	86.5	119	111	23	16	131	56.5	20	70
2	M2	1	2012-08-08	IgG4	73.5	683	808	97	59	20666.5	65	2973	87
2	M2	1	2012-11-05	IgG4	15	2119.5	93	1664	146	4322	30	1506.5	52
2	M2	1	2013-02-11	IgG4	29	363.5	101	3727	277.5	10126	38	5322.5	97.5
2	M2	1	2013-07-01	IgG4	39.5	275	49.5	59	74	9678.5	41	1242.5	42
2	M2	1	2013-12-10	IgG4	14	115	124.5	6870	612	12738	32	7427	50
2	M2	1	2011-10-03	IgG1	21	440	472	45.5	40	324	234	191	35
2	M2	1	2012-03-05	IgG1	9441	8385	9366	667	1682	1008	1821.5	548.5	202
2	M2	1	2012-08-08	IgG1	475.5	4092	10408	186	174	12818	536	2419.5	1048
2	M2	1	2012-11-05	IgG1	38	756.5	256	1646	82.5	2082.5	261	3173	96
2	M2	1	2013-02-11	IgG1	40	1330	316	490.5	103.5	4350	93	7125	91
2	M2	1	2013-07-01	IgG1	77	215	221	155	50	12319	139.5	20632	73
2	M2	1	2013-12-10	IgG1	30	236	293.5	1022	136.5	1791.5	38	3873	79
2	M2	1	2011-10-03	IgG5	5	71	263	12	7.5	45	159.5	140	12
2	M2	1	2012-03-05	IgG5	66	1983	6527.5	84	30	599	5994.5	5634	357
2	M2	1	2012-08-08	IgG5	63	8996	4895.5	2401.5	114	19047	4484.5	2972	644.5
2	M2	1	2012-11-05	IgG5	120	3634.5	9012	2146	295	15361	4411	4930	2874
2	M2	1	2013-02-11	IgG5	64	1504	8825	322	62	7328	7708	7658	3374.5
2	M2	1	2013-07-01	IgG5	48.5	1372	10626	9035	253	19846	5762.5	3154.5	1517
2	M2	1	2013-12-10	IgG5	40	481.5	11694	5488	98	17372	2551	4741	14468
2	M2	1	2011-10-03	IgG3/5	6	93.5	208	12	5	66	269	288	47
2	M2	1	2012-03-05	IgG3/5	827	7708	14059	867	240.5	3072.5	13953	14998	4586
2	M2	1	2012-08-08	IgG3/5	630	20906	15186	20481	750.5	28513.5	14981.5	9923.5	6236
2	M2	1	2012-11-05	IgG3/5	647	18005	22629	16529	932	28841	18834.5	13018	13819.5
2	M2	1	2013-02-11	IgG3/5	666	9046	19816.5	4650	441	23266	19439	16873	13979
2	M2	1	2017-07-13	IgG3/5	395.5	6679.5	21569	24847	1421.5	26879	14563	7012	7608
2	M2	1	2013-12-10	IgG3/5	291	8455	23473	21419	577.5	26372	11175	13730	23066.5
2	M2	1	2011-10-03	IgG6	6	9.5	107	16.5	20	151	833	1302	24687
2	M2	1	2012-03-05	IgG6	4	18	182	12	24.5	259	865.5	1087	23423
2	M2	1	2012-08-08	IgG6	4	8	235	38	43	108	4457	338	25209
2	M2	1	2012-11-05	IgG6	3	12	359	12	35	69.5	158	24446	25611
2	M2	1	2013-02-11	IgG6	5	13	91.5	32	40	657	3836.5	1330	26238.5
2	M2	1	2017-07-13	IgG6	48	11	142	30	57	475.5	11771	108	24687
2	M2	1	2013-12-10	IgG6	2	3	10	2	3	12	10	2	650
3	M3	1	2011-10-03	IgE	1.5	4	19	2	3	17	15	2	2
3	M3	1	2012-03-05	IgE	2	3	16	2	3	18	19	2	3
3	M3	1	2012-08-08	IgE	2	3	22	2	3	19	38.5	2	3
3	M3	1	2012-11-05	IgE	1	2	19	2	4	18	14	1	2
3	M3	1	2013-02-11	IgE	1.5	4	19	2	3	21.5	18	2	2
3	M3	1	2013-07-01	IgE	3	3	14	2	3	12	19.5	6	11.5
3	M3	1	2013-12-10	IgE	2	2	14	2	3	19	15	1	3
3	M3	1	2011-10-03	IgG1/3	22	1958	354	31	46.5	617.5	4138.5	2000.5	903
3	M3	1	2012-03-05	IgG1/3	943.5	6760.5	2566	174.5	262.5	1340	5826.5	2482	1410
3	M3	1	2012-08-08	IgG1/3	211	3200	6582	146	116	12875	18856.5	4126.5	945.5
3	M3	1	2012-11-05	IgG1/3	57	5136	5520	297	96	4231	7105.5	2881	804
3	M3	1	2013-02-11	IgG1/3	29	471	4130	105	90	1666	5643	2192	634
3	M3	1	2013-07-01	IgG1/3	119	1481	351.5	228.5	71	1837.5	5011	15240	5937
3	M3	1	2013-12-10	IgG1/3	23.5	635.5	3969	151	181	3189	6511	3540	333
3	M3	1	2011-10-03	IgG4	4	21	69	6	9	76.5	148	10	8
3	M3	1	2012-03-05	IgG4	5	22	70	7	8	48	684	27	19
3	M3	1	2012-08-08	IgG4	23	41	91	18	16	6146	629.5	59.5	38
3	M3	1	2012-11-05	IgG4	7	28.5	70	296	65.5	8092	737	749	39
3	M3	1	2013-02-11	IgG4	8	15	63	652	189.5	6567.5	1096	1588	49
3	M3	1	2013-07-01	IgG4	44	223	40	1007	28.5	3197	54	462	22152
3	M3	1	2013-12-10	IgG4	4	10	48	79	52.5	1651	762.5	611	8
3	M3	1	2011-10-03	IgG1	20	1512	207.5	12.5	11	134	320	107.5	163.5
3	M3	1	2012-03-05	IgG1	910	2344	1699	92	300	334.5	622.5	275	176
3	M3	1	2012-08-08	IgG1	125.5	1959	2347	99.5	62	8796	6724	389	93
3	M3	1	2012-11-05	IgG1	30.5	1217.5	700.5	133	52	1988.5	599	333	79.5
3	M3	1	2013-02-11	IgG1	17	278	267	37	19	599	126	459.5	123
3	M3	1	2013-07-01	IgG1	68	674	141	58	23	1036.5	194.5	6329	870
3	M3	1	2013-12-10	IgG1	9	149	297	34	27	751	184.5	643	46
3	M3	1	2011-10-03	IgG5	70	8854	5000.5	1965.5	152	1167	11675.5	651	2962
3	M3	1	2012-03-05	IgG5	42	2500	1866	292	58	407.5	7720.5	223	489
3	M3	1	2012-08-08	IgG5	69	10571	3881	6473.5	220	19678.5	11180.5	1913	2025
3	M3	1	2012-11-05	IgG5	84.5	6471.5	6002	2082.5	123	12527	10069	778	2156
3	M3	1	2013-02-11	IgG5	55	1878.5	2755	680	72	2395	3048	180	734
3	M3	1	2013-07-01	IgG5	44.5	1565	4506	1828	108	11247	3373.5	4485.5	4263
3	M3	1	2013-12-10	IgG5	28	2415	8134.5	1071	130	15589	5154.5	291	154
3	M3	1	2011-10-03	IgG3/5	4	44	45	54	6	33	115.5	21	26
3	M3	1	2012-03-05	IgG3/5	290	7918	6316	5376.5	229	1711	16419	3613	3527
3	M3	1	2012-08-08	IgG3/5	442	21318	10992	24766.5	698	28482.5	17543.5	9660	9056
3	M3	1	2012-11-05	IgG3/5	939	19053	15958.5	17246	572	27488	21791.5	7792	10454
3	M3	1	2013-02-11	IgG3/5	282	10719	9308	7340	377	12171	12816	2988.5	4465
3	M3	1	2017-07-13	IgG3/5	256.5	6428.5	14041	14344	529	24388	12593	10735	12340.5
3	M3	1	2013-12-10	IgG3/5	313	13492	15783	13016	643	25797	13650	4707	2632
3	M3	1	2011-10-03	IgG6	3	13	558	6	5	43	160.5	24028	24599
3	M3	1	2012-03-05	IgG6	4	17	546	10	7	35	126.5	20822	24455.5
3	M3	1	2012-08-08	IgG6	4	17	446	8.5	14	39.5	112.5	23856.5	25990.5
3	M3	1	2012-11-05	IgG6	3	14	117	6	5	719.5	2620	6909	24265
3	M3	1	2013-02-11	IgG6	3	15	242	9	26	44	45	24203.5	26107
3	M3	1	2017-07-13	IgG6	3	6	98	4	18	17	542	16.5	6233
3	M3	1	2013-12-10	IgG6	4	13	415	7	7	62.5	179	24562	23735
4	M4	0	2011-10-03	IgE	2	2	15	2	3	19	12	1	3
4	M4	0	2012-03-05	IgE	2	3	16	2	3	18	15	2	3
4	M4	0	2012-08-08	IgE	2	2	16	2	3	16	19	2	3
4	M4	0	2012-11-05	IgE	2	2	16	3	2	21	15	2	2.5
4	M4	0	2013-02-11	IgE	1	2	16	2	3	17	11.5	2	3
4	M4	0	2013-07-01	IgE	3	2	15	2	3	11	22.5	3	8
4	M4	0	2013-12-10	IgE	1	3	16	1.5	3	16	16	2	2
4	M4	0	2011-10-03	IgG1/3	19	1140	250	36	62	473	4314	2973	1929
4	M4	0	2012-03-05	IgG1/3	1653	905	1335	48	84.5	284	2577.5	100	2972.5
4	M4	0	2012-08-08	IgG1/3	53	366.5	641	679.5	152	7017.5	3562	2276	2212
4	M4	0	2012-11-05	IgG1/3	64	1994	2404	807	167.5	4880	2901	1575	1406
4	M4	0	2013-02-11	IgG1/3	19.5	374	159	26	22	403	1843	288.5	952
4	M4	0	2013-07-01	IgG1/3	86	1152.5	408	31	56	1148	4583	854	2288
4	M4	0	2013-12-10	IgG1/3	39.5	7189.5	989.5	151	53.5	1435	2788	1504	4480
4	M4	0	2011-10-03	IgG4	18	413	30	13	17	116	143	7	65
4	M4	0	2012-03-05	IgG4	24.5	399	32	16	20	184	93	8	85
4	M4	0	2012-08-08	IgG4	42	364.5	184	957	209.5	21390.5	407	1870	114.5
4	M4	0	2012-11-05	IgG4	47.5	330.5	152	3595	511	15245	156	3496	63
4	M4	0	2013-02-11	IgG4	25	526.5	46.5	473.5	157	6540	66	360.5	71
4	M4	0	2013-07-01	IgG4	38	318.5	71.5	59.5	91	3113.5	105	62	42
4	M4	0	2013-12-10	IgG4	15	169.5	70	1503	327.5	9305.5	82.5	1608	36
4	M4	0	2011-10-03	IgG1	12	200	163.5	16	7.5	120	169	29	2268
4	M4	0	2012-03-05	IgG1	319	285	539.5	21	32.5	183.5	421	43	556.5
4	M4	0	2012-08-08	IgG1	19	152	508	231	67	3786.5	548	631	293
4	M4	0	2012-11-05	IgG1	16	354.5	620	103	34.5	772	69	168	105.5
4	M4	0	2013-02-11	IgG1	13	267.5	157	30	17	292.5	280	96	235
4	M4	0	2013-07-01	IgG1	39	581	150	12	16	496.5	335	102.5	109
4	M4	0	2013-12-10	IgG1	10	1492	348	19	19	577.5	198	345	129
4	M4	0	2011-10-03	IgG5	6	107	117	22	12	37	134	37	115
4	M4	0	2012-03-05	IgG5	3	11	29	8	5	25	54	13	35
4	M4	0	2012-08-08	IgG5	58	1439	1434	699.5	144.5	15792	1369.5	1032	5390.5
4	M4	0	2012-11-05	IgG5	137	6103	4257	1779	223	9411	3460.5	3144	11754
4	M4	0	2013-02-11	IgG5	89	2275	1463	500.5	131	1243.5	2068.5	1030.5	8037
4	M4	0	2013-07-01	IgG5	37	851	683.5	557	87	12424	820.5	328	3155
4	M4	0	2013-12-10	IgG5	48	1703.5	1585	838	327	2720.5	1278	1696.5	19519
4	M4	0	2011-10-03	IgG3/5	603	11741	8144.5	4085	789.5	3834	12086	13242.5	16681.5
4	M4	0	2012-03-05	IgG3/5	483	7440	6025.5	3090	641	2127	11245	13247	16088
4	M4	0	2012-08-08	IgG3/5	675	7558.5	5400	7105	500	27434.5	7259.5	7404	16579
4	M4	0	2012-11-05	IgG3/5	1612	17102	13165	11861	918	24135.5	11018.5	13618	23869
4	M4	0	2013-02-11	IgG3/5	1617	11361	6163.5	4853	715.5	10042.5	9516	10544	22573
4	M4	0	2017-07-13	IgG3/5	336	5129	2766	7270	488	25482	4566	4616	10617
4	M4	0	2013-12-10	IgG3/5	771.5	6858	5703	7491.5	994.5	13077	8806	8813	24718
4	M4	0	2011-10-03	IgG6	3	8	64	4	3	1256	2092	3496	23991.5
4	M4	0	2012-03-05	IgG6	3	8	86.5	3	4	336.5	1736	753.5	23183
4	M4	0	2012-08-08	IgG6	3	10	220	8	6	186	4725	5555.5	23556
4	M4	0	2012-11-05	IgG6	4	14	123	5	4	761	2726.5	7102	24195
4	M4	0	2013-02-11	IgG6	4	27	217	5	5	486.5	5831	7710.5	23879
4	M4	0	2017-07-13	IgG6	6	84	526	5	88	1073	19479.5	17150	24526
4	M4	0	2013-12-10	IgG6	2	11	23	3	3	192.5	53	8	6025.5
5	M5	0	2011-10-03	IgE	2	3	22	2	3	19	17.5	2	4
5	M5	0	2012-03-05	IgE	2	3	16	2	3	18	18	4	5
5	M5	0	2012-08-08	IgE	2	4	17	2	3	19	39	4	5
5	M5	0	2012-11-05	IgE	2	3	15.5	2.5	3	19	18	2	2.5
5	M5	0	2013-02-11	IgE	2	4	16	2	3	20.5	12	2	3
5	M5	0	2013-07-01	IgE	2	1	14.5	1	3	15	13	3	3
5	M5	0	2013-12-10	IgE	2	3	13	2	3	19.5	27	2	2
5	M5	0	2011-10-03	IgG1/3	21	2023	220.5	51	49	704.5	3060.5	5349	1342
5	M5	0	2012-03-05	IgG1/3	80	1592	500	59	72	813.5	3830	8421.5	2887
5	M5	0	2012-08-08	IgG1/3	29	6901	1223	223.5	61	10484	5205.5	10892	4637.5
5	M5	0	2012-11-05	IgG1/3	51.5	7249.5	312	227.5	69	3108	5722	12155.5	2897
5	M5	0	2013-02-11	IgG1/3	25.5	13799	149	185.5	68	1777	4238.5	10109	3475
5	M5	0	2013-07-01	IgG1/3	873.5	3071	5115	94	304	3507.5	15235	1753.5	842
5	M5	0	2013-12-10	IgG1/3	37	1679.5	322	2216.5	477	11881	5936	14409	886.5
5	M5	0	2011-10-03	IgG4	25	215	53	729	17	114	27	135	18660.5
5	M5	0	2012-03-05	IgG4	27	122	46	1654	28.5	118	29.5	201	15664
5	M5	0	2012-08-08	IgG4	39.5	329.5	73.5	4223.5	54	10254	53	507	21652
5	M5	0	2012-11-05	IgG4	36	815	86	1925.5	27	1041	72	151	18859
5	M5	0	2013-02-11	IgG4	24	275	38	1992	25.5	172	36	129	12790
5	M5	0	2013-07-01	IgG4	17	17	32	9	10	1795	952.5	57	13
5	M5	0	2013-12-10	IgG4	12	61	36	5417.5	372	9667	32	4997	10034
5	M5	0	2011-10-03	IgG1	10	2864.5	149.5	106	28	734.5	132	3181	450
5	M5	0	2012-03-05	IgG1	17	883	78	33	24	820	282	3691.5	381
5	M5	0	2012-08-08	IgG1	25	2330	607	116	25	7346	188	2897.5	1069.5
5	M5	0	2012-11-05	IgG1	25	4834	243	129	25	2476	343	2308.5	963
5	M5	0	2013-02-11	IgG1	14	11028	78.5	39	23	1162	126	2164	1527
5	M5	0	2013-07-01	IgG1	461	752.5	842	37	96	1544	2096	220	65
5	M5	0	2013-12-10	IgG1	10	736.5	138.5	289	149	5845	69	5786.5	100
5	M5	0	2011-10-03	IgG5	43	2465	614	85	38	244	1296	4076	5048
5	M5	0	2012-03-05	IgG5	48	862	264	52	22	152	1066.5	1444.5	2233
5	M5	0	2012-08-08	IgG5	4	19	43	20	6	512	50	43	70
5	M5	0	2012-11-05	IgG5	98	3064	7461.5	312.5	118	5178.5	2765.5	10971	8896
5	M5	0	2013-02-11	IgG5	71	1309	3667	116	123	709	3055	7176	9662
5	M5	0	2013-07-01	IgG5	35.5	3838	2166	3212	130	19728.5	3312	234	425
5	M5	0	2013-12-10	IgG5	68	1073.5	11554	643.5	176	6318	4402	12602	18776
5	M5	0	2011-10-03	IgG3/5	346.5	7188	4060	12072.5	127.5	2560.5	542	13542.5	14140
5	M5	0	2012-03-05	IgG3/5	294.5	4168	1621.5	9390	121	2460	275	9513.5	9864
5	M5	0	2012-08-08	IgG3/5	641.5	5111	5642	11766.5	393	28070	8442	10995.5	12985.5
5	M5	0	2012-11-05	IgG3/5	526	10069	19676	14021	486	23675	3476.5	20452.5	18495.5
5	M5	0	2013-02-11	IgG3/5	397.5	4819	11539	13249.5	316.5	7654.5	671	14808	16847.5
5	M5	0	2017-07-13	IgG3/5	338	12339	7994	10343	690.5	26941	21221.5	4173	6125
5	M5	0	2013-12-10	IgG3/5	436.5	4242	20751.5	13873	563	19257	6257	18406	24443
5	M5	0	2011-10-03	IgG6	3	10	74	4	10	18	208	8	4431
5	M5	0	2012-03-05	IgG6	3	4	55	4	7	21.5	163	5	3434.5
5	M5	0	2012-08-08	IgG6	2	9.5	137	3	8	33.5	292.5	10	3333
5	M5	0	2012-11-05	IgG6	13	17	74	5	10	23	103	7	759
5	M5	0	2013-02-11	IgG6	4	9	257.5	5	81	43	336.5	46.5	3015.5
5	M5	0	2017-07-13	IgG6	6	14.5	968	9	13	53	214.5	24517.5	24710
5	M5	0	2013-12-10	IgG6	2	13	23	4.5	25.5	17	67.5	5	211
6	M6	1	2011-10-03	IgE	2	3	20	2	3	20.5	25	3	2
6	M6	1	2012-03-05	IgE	95.5	77	167.5	4	8	28	35.5	5	3
6	M6	1	2012-08-08	IgE	3	3	25	2	3	20	51.5	5	4
6	M6	1	2012-11-05	IgE	2	3	16	2	3	17	16	2	3
6	M6	1	2013-02-11	IgE	2	3	18	2	3	20	19	2	2
6	M6	1	2013-07-01	IgE	2	3	16	2	3	13	18	2	3
6	M6	1	2013-12-10	IgE	2	3	17	2	4	15	28	2	2
6	M6	1	2011-10-03	IgG1/3	27	1785	231	43	48	668	4692.5	5770	698
6	M6	1	2012-03-05	IgG1/3	22596	21860	26990	2071	9001	7476	20216.5	11666.5	6695
6	M6	1	2012-08-08	IgG1/3	345	5317.5	8144.5	1657.5	133.5	12593	11571.5	11800	7501.5
6	M6	1	2012-11-05	IgG1/3	95.5	1519	5802	472	175.5	3039	13225.5	7491	5967
6	M6	1	2013-02-11	IgG1/3	47	644	1159	972	250.5	1807.5	6266	5996	3078.5
6	M6	1	2013-07-01	IgG1/3	445	2727	4751.5	113	206.5	3190	15831	16568	9104
6	M6	1	2013-12-10	IgG1/3	39	251	5781.5	278	255	1172	15633	7733	694
6	M6	1	2011-10-03	IgG4	30	49	179	24.5	12	73	183	2464	174
6	M6	1	2012-03-05	IgG4	561	488	781.5	62	73.5	182	1165	5696	351
6	M6	1	2012-08-08	IgG4	154	218	232	249.5	30.5	7740	625	3774	1096
6	M6	1	2012-11-05	IgG4	38.5	37	166	53	26	2001	372	4214	441
6	M6	1	2013-02-11	IgG4	25	34	100	46	21	202.5	246.5	3688	274
6	M6	1	2013-07-01	IgG4	30	47.5	92	13	15.5	2010	494.5	2978	348
6	M6	1	2013-12-10	IgG4	19	9	354.5	18.5	12	604.5	173.5	1654	154
6	M6	1	2011-10-03	IgG1	16	293	124	14	12	207	164	3446.5	316
6	M6	1	2012-03-05	IgG1	13807.5	12654.5	14914	894	4219	2436.5	4628	4597	1374
6	M6	1	2012-08-08	IgG1	217.5	2549.5	1524	177.5	96	7473.5	574	5576	3253
6	M6	1	2012-11-05	IgG1	42	561	1075	61	30	1052.5	964	3316	1590
6	M6	1	2013-02-11	IgG1	21	231.5	560	35	39	449	169	2310	1509
6	M6	1	2013-07-01	IgG1	113	661	497	18	45	853	1085.5	8872	2401
6	M6	1	2013-12-10	IgG1	11	82	2894	8	21.5	163	234	2665.5	109
6	M6	1	2011-10-03	IgG5	70.5	889	3748.5	218.5	98	584	6851.5	881	1930
6	M6	1	2012-03-05	IgG5	8.5	68	94	13	8	50	333.5	58	166.5
6	M6	1	2012-08-08	IgG5	46	1277.5	1056.5	1999	75	11751	2116.5	770.5	3180
6	M6	1	2012-11-05	IgG5	60.5	1686	3018.5	622	68	6847	3095	891	2122
6	M6	1	2013-02-11	IgG5	6	65	109	34	8	134	96	17	82.5
6	M6	1	2013-07-01	IgG5	38	2139	4101.5	4217	188	18487	7068	10676	11025
6	M6	1	2013-12-10	IgG5	38	5276.5	8876	1457.5	123	13071.5	1396.5	1913	9570.5
6	M6	1	2011-10-03	IgG3/5	448	5038	9878	934	218	3444	16759.5	4183.5	14675.5
6	M6	1	2012-03-05	IgG3/5	322	3687	3259	471	164	2300	13227.5	4268	17040.5
6	M6	1	2012-08-08	IgG3/5	316	9224	7855	19073	634	28631	11335.5	8513.5	16862.5
6	M6	1	2012-11-05	IgG3/5	431	13120.5	15212	11385.5	561	27740	16097.5	10540	18450
6	M6	1	2013-02-11	IgG3/5	284	12139.5	9554	3076.5	374	20146	15709	6451.5	21236
6	M6	1	2017-07-13	IgG3/5	213	8615	9819	20629	741	26559.5	13656.5	21597	23647.5
6	M6	1	2013-12-10	IgG3/5	228	17609	18028	12443.5	581	26020	13385	9360.5	24136
6	M6	1	2011-10-03	IgG6	18180	6	37	5	4	22	117	6032	9
6	M6	1	2012-03-05	IgG6	12226	5	31	19	4	21	51	7280	5
6	M6	1	2012-08-08	IgG6	15118	5	41	5	5	23	177.5	6935	33
6	M6	1	2012-11-05	IgG6	23556	6	36	8	5	56	189.5	12736.5	18
6	M6	1	2013-02-11	IgG6	21671.5	5	54	25.5	4	47.5	122	13043	37
6	M6	1	2017-07-13	IgG6	18448	4	79	6	5	44	480	8697.5	113
6	M6	1	2013-12-10	IgG6	14111.5	3	30	4	3	22	36	1173	229
7	M7	0	2011-10-03	IgE	2	4	19	1	3	23	18	1.5	3
7	M7	0	2012-03-05	IgE	4	18	58	2	4	19.5	30.5	2	3
7	M7	0	2012-08-08	IgE	2	2	16	2	2	15	15	2	3
7	M7	0	2012-11-05	IgE	2	2	26	15	3	162	15	6	106
7	M7	0	2013-02-11	IgE	2	2	18	2	3	22	21.5	2	3
7	M7	0	2013-07-01	IgE	3	3	20	2	4	14	27.5	3	5
7	M7	0	2013-12-10	IgE	2	3	26	2	4	17.5	17	2	3
7	M7	0	2011-10-03	IgG1/3	23	2104	407	45	56	802	4346.5	849	980
7	M7	0	2012-03-05	IgG1/3	39	1090	830	52.5	60	927	4395	1215	1202
7	M7	0	2012-08-08	IgG1/3	364	4080	2740	520.5	156.5	5339	7080	1417	2414
7	M7	0	2012-11-05	IgG1/3	79	1028.5	6280	8278	1305.5	19675	7084	8931	17190
7	M7	0	2013-02-11	IgG1/3	65	1610	2997	2056	403	9625.5	9994.5	5407	3809.5
7	M7	0	2013-07-01	IgG1/3	89.5	3584	4725.5	485.5	220	6623	15521.5	2080	5587.5
7	M7	0	2013-12-10	IgG1/3	1459	4069	20525	8966	1721	14484	9066.5	9329	1893
7	M7	0	2011-10-03	IgG4	13.5	701	52	1385	327	577	2032	85	38
7	M7	0	2012-03-05	IgG4	39	336	133	1678	392	376	2934	46	171.5
7	M7	0	2012-08-08	IgG4	32	150	102	748.5	212	3586	2467	53	96
7	M7	0	2012-11-05	IgG4	42	1795.5	124.5	9553	1375	14482	2625	7559.5	5887
7	M7	0	2013-02-11	IgG4	60	1724.5	81.5	4236.5	686	5396.5	2130	8685	201
7	M7	0	2013-07-01	IgG4	25	298	66	715	321.5	1989.5	2359.5	574	354
7	M7	0	2013-12-10	IgG4	179	757	370	14127	2957.5	21651	2248.5	10885	185
7	M7	0	2011-10-03	IgG1	23	1084	400	34	23	1037	716	307.5	227
7	M7	0	2012-03-05	IgG1	4116.5	9111.5	9323	125	624	1047	1540	526	285
7	M7	0	2012-08-08	IgG1	226	1818.5	2093	84.5	50	1937	557.5	229.5	378
7	M7	0	2012-11-05	IgG1	107.5	676	2503	6130.5	723.5	17764	779	7473.5	16605
7	M7	0	2013-02-11	IgG1	28	540	750	198.5	93	2255	849	741	411
7	M7	0	2013-07-01	IgG1	64.5	982	1415.5	86	92	2805	2811	515.5	908
7	M7	0	2013-12-10	IgG1	644	2124.5	7785	2915	969	8808	1081	4257	322
7	M7	0	2011-10-03	IgG5	6	17.5	124	7	7	49	181.5	32	73.5
7	M7	0	2012-03-05	IgG5	11	40	225	12	12	71	484.5	23	186
7	M7	0	2012-08-08	IgG5	481.5	1360	4493	663	62	15372	2898.5	804.5	10210
7	M7	0	2012-11-05	IgG5	13	93	303	85.5	16	595	632.5	127	557
7	M7	0	2013-02-11	IgG5	85	1178	3058	181	155	2142	6134	615	6408
7	M7	0	2013-07-01	IgG5	337	564	1969	905.5	153	13499.5	2217.5	996	2057
7	M7	0	2013-12-10	IgG5	125.5	3905.5	3445.5	680.5	203.5	5851.5	3414	1201	5085
7	M7	0	2011-10-03	IgG3/5	267	3509	5640	419	372	3378	11581.5	5345	10553.5
7	M7	0	2012-03-05	IgG3/5	215	1522	3576	233.5	350	2162	11977.5	2232	9118
7	M7	0	2012-08-08	IgG3/5	4397	3880.5	11871	7514	363	28765	10636.5	6899.5	21666
7	M7	0	2012-11-05	IgG3/5	1598	6104	11791	6946	1004	17844	20348	6129	14793.5
7	M7	0	2013-02-11	IgG3/5	751	6532	8916	1417	879	10608	16284	5774	20538
7	M7	0	2017-07-13	IgG3/5	3301.5	3820	6131	10936	911	25427	9399	7745	8668
7	M7	0	2013-12-10	IgG3/5	1214	8664	7421	6688	990	18803	11035	6594	13147
7	M7	0	2011-10-03	IgG6	4	9.5	1115	6	18	685.5	15569	409.5	24366
7	M7	0	2012-03-05	IgG6	3	7	357	3	8	128.5	8463.5	170	20038.5
7	M7	0	2012-08-08	IgG6	2.5	4	1643	3	6	189	9106	201.5	7264.5
7	M7	0	2012-11-05	IgG6	3	5.5	1442	5	5	174	5022.5	188	20065
7	M7	0	2013-02-11	IgG6	3	7	244	5	6	154	6057.5	3046	21279
7	M7	0	2017-07-13	IgG6	5	8	289	6	5	2694	17088	2792	24589
7	M7	0	2013-12-10	IgG6	3	3	564.5	4	4	839	11099	1589.5	24460.5
8	M8	1	2011-10-03	IgE	2	3	17	2	4	20.5	18.5	2	3
8	M8	1	2012-03-05	IgE	2	2.5	14	2	3	18	31.5	2	6
8	M8	1	2012-08-08	IgE	2	3	14	2	3	19.5	33.5	2	6
8	M8	1	2012-11-05	IgE	2	3	12	3	3	16	19.5	2	3
8	M8	1	2013-02-11	IgE	2	3	13	2	3	18.5	19.5	2	5
8	M8	1	2013-07-01	IgE	2	3	11	2	3	12	15	2	10
8	M8	1	2013-12-10	IgE	2	2	12	2	3	14	23	3	2
8	M8	1	2011-10-03	IgG1/3	30	1777	520	39	60	701	4340.5	1413	1389
8	M8	1	2012-03-05	IgG1/3	58	394	359	24	25	583.5	2645	422	15271.5
8	M8	1	2012-08-08	IgG1/3	769	1989	1905	129.5	49	6305	5725	2409	15495
8	M8	1	2012-11-05	IgG1/3	985.5	3758	1517	706	656.5	7606.5	6134.5	5304	8082
8	M8	1	2013-02-11	IgG1/3	36	3092	433	38.5	269	541.5	2386	362.5	19620
8	M8	1	2013-07-01	IgG1/3	1481	2215	2586	156	300	3891	4783.5	9665	24407
8	M8	1	2013-12-10	IgG1/3	39	433	1135	675	576.5	5582	3422	11953	4454.5
8	M8	1	2011-10-03	IgG4	9	32	186.5	75.5	131	7750	30.5	12394.5	46
8	M8	1	2012-03-05	IgG4	14	27	240	43	210	9136	30	14444.5	139
8	M8	1	2012-08-08	IgG4	26	34	441	130	117	7035	66.5	10401	546
8	M8	1	2012-11-05	IgG4	31	29	610	48.5	210	10543	40	13353	91
8	M8	1	2013-02-11	IgG4	32.5	39.5	442	31.5	36	1572	30	3014	164.5
8	M8	1	2013-07-01	IgG4	15	35	315	30.5	79	5904.5	27.5	10876	278
8	M8	1	2013-12-10	IgG4	9	35	444	241	245	13732	20	15612	32
8	M8	1	2011-10-03	IgG1	34	659	176	22	29	2193.5	150	2190.5	615
8	M8	1	2012-03-05	IgG1	54	145	125	9	11	370	101.5	198.5	3843
8	M8	1	2012-08-08	IgG1	705	148.5	533	26.5	17	4687	246.5	855	8044.5
8	M8	1	2012-11-05	IgG1	1051	1403	847	203	390	3480	877	1419.5	3000
8	M8	1	2013-02-11	IgG1	34.5	311	196	12.5	38	187	142	171	13291
8	M8	1	2013-07-01	IgG1	622	436.5	942	44	86.5	1525	347.5	5044.5	14973
8	M8	1	2013-12-10	IgG1	15	191.5	71	60.5	117.5	2008	254	3772	984
8	M8	1	2011-10-03	IgG5	3	7	36	3	4	24	30	16	12
8	M8	1	2012-03-05	IgG5	28	1818.5	8254	57.5	44	745	3398	2856	1906
8	M8	1	2012-08-08	IgG5	42.5	5858	10864	544	73	14503.5	2014	3134	1892
8	M8	1	2012-11-05	IgG5	6	183	725	13	10	464.5	206	162	34
8	M8	1	2013-02-11	IgG5	44	3498.5	13719	84.5	77	1253	1644	473	1437.5
8	M8	1	2013-07-01	IgG5	1506	8879	11329	2647	133	23085.5	3141.5	7505.5	855
8	M8	1	2013-12-10	IgG5	336	3370	16450	696	57	11953	2039.5	5142.5	663.5
8	M8	1	2011-10-03	IgG3/5	251	9346	10519.5	373	252.5	2841.5	9233	12766	8013
8	M8	1	2012-03-05	IgG3/5	166	8279	18807	287	333	9895	10385.5	15263	7388
8	M8	1	2012-08-08	IgG3/5	271.5	15290	21959	6404.5	430	27501	7815.5	17210	7080
8	M8	1	2012-11-05	IgG3/5	436	19040	24303.5	2660	457	24541.5	13008.5	17971	6950
8	M8	1	2013-02-11	IgG3/5	230	9836	23844	400	191	7738	5942	6012	6002
8	M8	1	2017-07-13	IgG3/5	5433	19994	22543.5	16515.5	613	26336	8452.5	18784	3807
8	M8	1	2013-12-10	IgG3/5	1472.5	9358	24424	7878	498.5	24396	7413	17202.5	5417
8	M8	1	2011-10-03	IgG6	186	22467	1619	6	17	57	6680	20	642
8	M8	1	2012-03-05	IgG6	86	20960	1395	10	45	29	1718.5	30	4840.5
8	M8	1	2012-08-08	IgG6	118.5	23384.5	1541	36	123	57.5	16595.5	267	4721.5
8	M8	1	2012-11-05	IgG6	112.5	15805.5	1050	34.5	34	55	3698	297	25261
8	M8	1	2013-02-11	IgG6	100	17192	994	13	26	39	3589.5	552	2034
8	M8	1	2017-07-13	IgG6	66	21740.5	770	6	7	15	510	31	24156
8	M8	1	2013-12-10	IgG6	3	31.5	262	3	3	14	231	4	23922
9	M9	0	2011-10-03	IgE	2	5	15	2	3	17	16	1	15
9	M9	0	2012-03-05	IgE	2	2	12	2	3	22	15.5	2	3
9	M9	0	2012-08-08	IgE	2	3	15	2	4	17	29	2	4.5
9	M9	0	2012-11-05	IgE	2	16	11	2	3	14.5	14.5	2	5
9	M9	0	2013-02-11	IgE	1	3	10	2	3	18	16.5	2	2
9	M9	0	2013-07-01	IgE	2	2	10	2	4	13	12.5	3	5
9	M9	0	2013-12-10	IgE	1	3	11	2	3	18	18	2	3
9	M9	0	2011-10-03	IgG1/3	66	8602	242	18	35	236	5092.5	95	1082
9	M9	0	2012-03-05	IgG1/3	86.5	576	663	12	17	154.5	3832	3729	1092
9	M9	0	2012-08-08	IgG1/3	134	2122	2703.5	26	23	6632.5	5542	540	2323
9	M9	0	2012-11-05	IgG1/3	30	8887.5	1196	28	1454	1085	8051.5	594	1330
9	M9	0	2013-02-11	IgG1/3	29	9717	209.5	45.5	36	853.5	9951.5	1526	731
9	M9	0	2013-07-01	IgG1/3	50	5711	170	15	25.5	8309	4180	350.5	1922.5
9	M9	0	2013-12-10	IgG1/3	22.5	12060	131	1814	821.5	14596.5	3464	15869	1001
9	M9	0	2011-10-03	IgG4	4	13	47.5	3	5	44	13	5	5
9	M9	0	2012-03-05	IgG4	7	12	70	6	5	98	22	23	8
9	M9	0	2012-08-08	IgG4	14	18	116.5	14	8	6411	43	53	80
9	M9	0	2012-11-05	IgG4	6	40	53	9	7	445	27	29	12
9	M9	0	2013-02-11	IgG4	7	33	34	31	17	604	20	183	16
9	M9	0	2013-07-01	IgG4	17	11	52	5	5	517	17.5	32	24
9	M9	0	2013-12-10	IgG4	4	18	37	212	125	4006	17	1398	7
9	M9	0	2011-10-03	IgG1	28	3911.5	101.5	6.5	10	57	59.5	25	477
9	M9	0	2012-03-05	IgG1	26	236	438	7	5	62	64.5	894	138
9	M9	0	2012-08-08	IgG1	35.5	780	1218.5	15	13	3302	129	112	365
9	M9	0	2012-11-05	IgG1	29	10163	280	19	18	617	86	114.5	273
9	M9	0	2013-02-11	IgG1	18	5538	111	16	17.5	264	954.5	178	109
9	M9	0	2013-07-01	IgG1	28	3065	48.5	6	10	3665.5	84.5	75.5	172
9	M9	0	2013-12-10	IgG1	14	8917.5	60	509.5	473	8445.5	58	8118	117.5
9	M9	0	2011-10-03	IgG5	3	15	28	4	4	27	36.5	16	10
9	M9	0	2012-03-05	IgG5	148.5	1811.5	5718	123	43	299	3297.5	5777	782
9	M9	0	2012-08-08	IgG5	109	2948	6091.5	1077	133	13252.5	3168	5502	1082
9	M9	0	2012-11-05	IgG5	182.5	3501	5199.5	307	111	4584	2323	4917	370
9	M9	0	2013-02-11	IgG5	111	7049	7255.5	280.5	124	1192	3004.5	5863	275.5
9	M9	0	2013-07-01	IgG5	48	3911.5	5794	750	84	15178.5	2121	3472	314
9	M9	0	2013-12-10	IgG5	56	9541	8352	353	86	5088	3044	5116	1022
9	M9	0	2011-10-03	IgG3/5	10.5	190	310.5	9	7	58	405.5	444	204.5
9	M9	0	2012-03-05	IgG3/5	415	5211	12131.5	412	187	1725.5	9490	14644	8352
9	M9	0	2012-08-08	IgG3/5	407	10095.5	15354	9552	502.5	27816	9841	15854	9602.5
9	M9	0	2012-11-05	IgG3/5	1037	14430	18525	4038	612.5	24760	13715.5	20808	9574
9	M9	0	2013-02-11	IgG3/5	472	16511	18196.5	2276	439	9318.5	9611	16521	4659
9	M9	0	2017-07-13	IgG3/5	239	10829	15032	7275	410	26297	6302	11737.5	4108
9	M9	0	2013-12-10	IgG3/5	213	18554	19859.5	5550.5	685	16432.5	8308.5	11938	6864
9	M9	0	2011-10-03	IgG6	72	9	54	6	19	710	134.5	1225.5	24815
9	M9	0	2012-03-05	IgG6	26	9	53	6	6	421	165.5	407	24812.5
9	M9	0	2012-08-08	IgG6	23	8	45	6	8	330.5	110	207	25033
9	M9	0	2012-11-05	IgG6	27	7	39	6	8	474	161.5	13	26171
9	M9	0	2013-02-11	IgG6	31.5	8	50.5	7	11	877	1076	28	25989.5
9	M9	0	2017-07-13	IgG6	27	7	78	6	6	557.5	307.5	25	24740
9	M9	0	2013-12-10	IgG6	16	2	16	3	4	257	34	6	24268.5
10	M10	1	2011-10-03	IgE	2	3	16	2	3	19	15	1	2
10	M10	1	2012-03-05	IgE	2	3	16	2	3	17	16.5	2	2.5
10	M10	1	2012-08-08	IgE	2	2	16	2	2	19	16	1	2
10	M10	1	2012-11-05	IgE	2	2	14	2	3	19	11	2	3
10	M10	1	2013-02-11	IgE	2	2	14	2	3	17	13.5	2	2
10	M10	1	2013-07-01	IgE	2	2	13	1.5	3	11	10	1	2
10	M10	1	2013-12-10	IgE	1	2	14	2	3	16	12	1	3
10	M10	1	2011-10-03	IgG1/3	22	1682	402	69	65.5	696	3418	1756.5	738
10	M10	1	2012-03-05	IgG1/3	10008	15380	16688	787.5	5144.5	1693	9346	1856	481
10	M10	1	2012-08-08	IgG1/3	206	579	1004.5	132	132	13520	4247.5	663	939.5
10	M10	1	2012-11-05	IgG1/3	66	236.5	368	589.5	187	4615	1500	1537.5	1209
10	M10	1	2013-02-11	IgG1/3	26	784	146	35	48	385	2010	3326	226.5
10	M10	1	2013-07-01	IgG1/3	73	301	274	91.5	56	2408	1964	565.5	218
10	M10	1	2013-12-10	IgG1/3	38	160	80	154	50	541	1098.5	1311	179.5
10	M10	1	2011-10-03	IgG4	20	15	28	10	6	99	175	9	15.5
10	M10	1	2012-03-05	IgG4	121	440	631	25	43	198	1181	11	96.5
10	M10	1	2012-08-08	IgG4	56	30.5	58	15	15	4124	998	15	146
10	M10	1	2012-11-05	IgG4	38	12.5	30	22	56	3196	543	60	50
10	M10	1	2013-02-11	IgG4	26.5	13	53.5	11	7	168	461	14	29
10	M10	1	2013-07-01	IgG4	17	10	26	6	9	204	285	106.5	12
10	M10	1	2013-12-10	IgG4	18	2	21.5	6	7	191	197.5	1078	14
10	M10	1	2011-10-03	IgG1	13.5	820.5	129	13.5	21.5	119	201.5	96	39
10	M10	1	2012-03-05	IgG1	5572	10786	12418	255.5	2330	529	2992	556	140.5
10	M10	1	2012-08-08	IgG1	70	143	349.5	45	24	6985	484.5	172.5	159
10	M10	1	2012-11-05	IgG1	19	97.5	195.5	160.5	49	1962.5	188	221	286.5
10	M10	1	2013-02-11	IgG1	16	203	101.5	13	16.5	143	316	202	82
10	M10	1	2013-07-01	IgG1	39	68	174	40	18	1399	246.5	182	32
10	M10	1	2013-12-10	IgG1	11	27	50	84.5	12	383	51.5	542	53
10	M10	1	2011-10-03	IgG5	7	79	436	17	9	60	271.5	105	18
10	M10	1	2012-03-05	IgG5	70	4958	5778	130	41	413.5	7351	4419	890
10	M10	1	2012-08-08	IgG5	64	1378.5	7320	1738	153	18170	7873.5	4541	1050.5
10	M10	1	2012-11-05	IgG5	81	4847	7958.5	326.5	86.5	8515.5	8859	5848	2625.5
10	M10	1	2013-02-11	IgG5	66	5494	8029.5	156	56.5	1576	10115.5	7152	1214
10	M10	1	2013-07-01	IgG5	59	5134.5	8170	1639.5	103	14212	8479.5	5485	1084
10	M10	1	2013-12-10	IgG5	36.5	12011	11674	360	36.5	7898	6879	12210	4231.5
10	M10	1	2011-10-03	IgG3/5	6	124.5	322.5	10	6	55	409.5	369.5	79
10	M10	1	2012-03-05	IgG3/5	323	11918	12553	665	206.5	2783.5	15790.5	16689	6892
10	M10	1	2012-08-08	IgG3/5	445	8268	17519	14371.5	898.5	28568	17491	18200	7257
10	M10	1	2012-11-05	IgG3/5	618	21392	19546	5017	1103	27154	24499	24911	16976
10	M10	1	2013-02-11	IgG3/5	489	18656	19496	1427.5	429.5	11167.5	23089	24001	9401.5
10	M10	1	2017-07-13	IgG3/5	420	15978	16780	18717	825	26700	18337	19321	10916
10	M10	1	2013-12-10	IgG3/5	430.5	24313	21866	6892	601	23803.5	19726.5	24480	15271
10	M10	1	2011-10-03	IgG6	3	8.5	250	5	8	435	95	3	13674
10	M10	1	2012-03-05	IgG6	10	80	4076	5	18	657	152	4	19432.5
10	M10	1	2012-08-08	IgG6	5	47	2050	5	28	560	244.5	17	20971
10	M10	1	2012-11-05	IgG6	3	14	564	6.5	17	735	73	3	18034.5
10	M10	1	2013-02-11	IgG6	3	34.5	5080.5	8	42	539	116.5	6	18219.5
10	M10	1	2017-07-13	IgG6	2	11.5	265.5	4	33	368.5	78	3	16418
10	M10	1	2013-12-10	IgG6	2	25	75	4	15	25.5	28.5	4	17212.5
11	M11	1	2011-10-03	IgE	3	4	14	2	3	20.5	13	2	3
11	M11	1	2012-03-05	IgE	3	2	13	2	3	15	16.5	2	2
11	M11	1	2012-08-08	IgE	2	4	16	2	3	16	27	2	6
11	M11	1	2012-11-05	IgE	2	4	13	2	3	14	14	2	3
11	M11	1	2013-02-11	IgE	2	2	15	2	3	17.5	16	2	2
11	M11	1	2013-07-01	IgE	4	2	15	3	3	21	15	12	3
11	M11	1	2013-12-10	IgE	2	2	15	16	3	18	16	9	3
11	M11	1	2011-10-03	IgG1/3	26	1576.5	420	51	55	839	3372	2457	996
11	M11	1	2012-03-05	IgG1/3	33	90	1386	15	46	227	3193.5	251	436
11	M11	1	2012-08-08	IgG1/3	128	626.5	3858	50.5	28	15005	9492	705	9111.5
11	M11	1	2012-11-05	IgG1/3	58	10498	952	67	74	4533	2333	5934	1079
11	M11	1	2013-02-11	IgG1/3	47	6549	827	28	23	462	2873	351.5	323
11	M11	1	2013-07-01	IgG1/3	1427.5	4284	3167.5	5153	1060.5	14451	5816	14554	899
11	M11	1	2013-12-10	IgG1/3	435	1593	1481	10500.5	490	13661.5	8524	15151	3746.5
11	M11	1	2011-10-03	IgG4	63.5	10	22	620	154	5201.5	58	3732.5	14
11	M11	1	2012-03-05	IgG4	25	9	19	29.5	20	903.5	65.5	306	24.5
11	M11	1	2012-08-08	IgG4	106.5	30	45	35.5	22	12264.5	90	556	292
11	M11	1	2012-11-05	IgG4	64	23	33	84.5	60.5	5951	160	9037	38
11	M11	1	2013-02-11	IgG4	44	301	25	33	18	428	58.5	1038.5	55
11	M11	1	2013-07-01	IgG4	108	38	39	836.5	374	12120	90.5	9676.5	44
11	M11	1	2013-12-10	IgG4	66	8.5	21	3809.5	495	17282	62.5	13381	47.5
11	M11	1	2011-10-03	IgG1	19	55	166	35	22	1143	387	626	62
11	M11	1	2012-03-05	IgG1	17	28.5	114	7	7.5	93	150.5	104	46
11	M11	1	2012-08-08	IgG1	68	357	458	24	16	8711	760	253	4674.5
11	M11	1	2012-11-05	IgG1	65.5	1096	311	36	45	4061	386	4934	465
11	M11	1	2013-02-11	IgG1	23	421.5	164	14	10	231.5	144.5	90	56
11	M11	1	2013-07-01	IgG1	656	330.5	797	1196	255.5	7488	436.5	8319.5	75.5
11	M11	1	2013-12-10	IgG1	118.5	238	173	6135	280	6511	1922	8032	935
11	M11	1	2011-10-03	IgG5	35	396	73	114	25	133	502.5	140	220
11	M11	1	2012-03-05	IgG5	30	122	54.5	71.5	20	91	229	62.5	268
11	M11	1	2012-08-08	IgG5	40	992.5	148.5	3360	124	15498	408.5	111	337
11	M11	1	2012-11-05	IgG5	56	708	235.5	2396.5	137.5	8806.5	812.5	221	1202.5
11	M11	1	2013-02-11	IgG5	41	340	121	307	42	1572	1257.5	546	2752
11	M11	1	2013-07-01	IgG5	54	1457	264	6027	262	16438.5	353.5	237	587
11	M11	1	2013-12-10	IgG5	27	292.5	277.5	4344	98.5	11685.5	1395	3812	9346
11	M11	1	2011-10-03	IgG3/5	3	16	17	2	4	23	64	27	18
11	M11	1	2012-03-05	IgG3/5	105.5	628	413.5	152	36	343	2618.5	1441	2507
11	M11	1	2012-08-08	IgG3/5	157	5956	1557	13754	575	26960	4046.5	1185.5	3450
11	M11	1	2012-11-05	IgG3/5	288	4688	1884	12336	470	25603.5	5454	2724.5	6859.5
11	M11	1	2013-02-11	IgG3/5	199	2178	856.5	1979.5	166.5	12698	6586	13759	11312
11	M11	1	2017-07-13	IgG3/5	555	6636	1515	18484	948	25536.5	3331	2917	5117.5
11	M11	1	2013-12-10	IgG3/5	208	3156	2299	18604.5	541	24010	6211.5	18269	18091.5
11	M11	1	2011-10-03	IgG6	5	11	498	12	36.5	25	5648.5	7	24608
11	M11	1	2012-03-05	IgG6	5	10	768	19	53	26.5	8181.5	5	25096.5
11	M11	1	2012-08-08	IgG6	7	13	1129.5	17	29	33	10214.5	25	25176
11	M11	1	2012-11-05	IgG6	4	9	656.5	11	162.5	26	3789	11	25866
11	M11	1	2013-02-11	IgG6	4	6	1057	15	76	48.5	8238	6	24804
11	M11	1	2017-07-13	IgG6	9	14	1035	11.5	24	27.5	11584	3868	24567
11	M11	1	2013-12-10	IgG6	4	2	489.5	5	10	14.5	1706.5	75	22704.5
12	M12	0	2011-10-03	IgE	2	2	18	2	3	21	16	2	3
12	M12	0	2012-03-05	IgE	5	3	21	2	3	19	22	2	5
12	M12	0	2012-08-08	IgE	3	5	26	1	3	20	50	4	2.5
12	M12	0	2012-11-05	IgE	2	2	14	2	4	20	17	2	3
12	M12	0	2013-02-11	IgE	2	2	15	3	3	21	16	2	3
12	M12	0	2013-07-01	IgE	3	3	18	2	3	15	16	4	3
12	M12	0	2013-12-10	IgE	2	1	14	2	3	19	15	2	2
12	M12	0	2011-10-03	IgG1/3	39	598.5	472.5	141	92	1102	4933	4504	1566
12	M12	0	2012-03-05	IgG1/3	102.5	333	2281	415	69	2305	11548	1881	4779
12	M12	0	2012-08-08	IgG1/3	4098	10779	12712	960	496	12946	17486.5	7745.5	868
12	M12	0	2012-11-05	IgG1/3	273	1252	2253	6427	892.5	18713	11712.5	13387	14450
12	M12	0	2013-02-11	IgG1/3	22	1979.5	1013	4010	97	727	5657.5	2365.5	895
12	M12	0	2013-07-01	IgG1/3	622	1008	3028	1443	780	11724.5	11713	14146	654
12	M12	0	2013-12-10	IgG1/3	30.5	434.5	1403.5	4310	182	6365	10330.5	9548	1003.5
12	M12	0	2011-10-03	IgG4	7	26.5	33	690.5	15	382.5	91	46	184
12	M12	0	2012-03-05	IgG4	14	56	41.5	178.5	12	245	265	20	516
12	M12	0	2012-08-08	IgG4	130	144	159	108.5	22	3197	306.5	55	471
12	M12	0	2012-11-05	IgG4	14	20	59	1356.5	125	8945	167	2812	217
12	M12	0	2013-02-11	IgG4	9	23.5	35	267	11	336	181	42	362
12	M12	0	2013-07-01	IgG4	18	26.5	40.5	53	24	2455	158	320	142
12	M12	0	2013-12-10	IgG4	17	16.5	30.5	165.5	28	2285.5	172.5	837	266
12	M12	0	2011-10-03	IgG1	23	79	396	136	25	600	352	443.5	109
12	M12	0	2012-03-05	IgG1	38	74	625	171.5	15	201.5	319.5	331.5	723
12	M12	0	2012-08-08	IgG1	1838	1954	7326	439	186.5	6933	7090.5	1328	131
12	M12	0	2012-11-05	IgG1	71	240	597	1135.5	269	6122.5	923.5	3049	355
12	M12	0	2013-02-11	IgG1	17	824	383	1683	26	231.5	162	282	108
12	M12	0	2013-07-01	IgG1	199	364	1066	477	366.5	5280	858	5880	99
12	M12	0	2013-12-10	IgG1	13	108	574	1011	50.5	2213	269.5	2990.5	112.5
12	M12	0	2011-10-03	IgG5	7	166.5	59	25	10	52	151	42	11
12	M12	0	2012-03-05	IgG5	32	992	165	56.5	19	165	2203.5	188	97
12	M12	0	2012-08-08	IgG5	64	9022.5	5726.5	1999.5	103	16019	3753.5	966	531
12	M12	0	2012-11-05	IgG5	89	8052	2454.5	738	182	5841.5	2819.5	2116	1197
12	M12	0	2013-02-11	IgG5	9.5	339	199	29	11	81	181	149.5	22
12	M12	0	2013-07-01	IgG5	33	13032	1592	4345.5	212.5	19092	2812	2606	200
12	M12	0	2013-12-10	IgG5	26	13497	2546.5	1111.5	54	5936	1765	3968.5	432.5
12	M12	0	2011-10-03	IgG3/5	543	12504	3373	464.5	196	3933	11067.5	6592.5	1489
12	M12	0	2012-03-05	IgG3/5	239	6401.5	1730	228	71	2560	10209	3005	2958
12	M12	0	2012-08-08	IgG3/5	456.5	16328.5	13084	12367	445	27520	10634	6411	4652.5
12	M12	0	2012-11-05	IgG3/5	622.5	20227	9874	6883	561	21300.5	11560	11243.5	3957
12	M12	0	2013-02-11	IgG3/5	407.5	12847	6368	1296	171	6073	9222.5	13690	3381.5
12	M12	0	2017-07-13	IgG3/5	232	22341	5839	17810	579.5	26409	9330	10304	3712
12	M12	0	2013-12-10	IgG3/5	313	22226	9195.5	12047	600	17908.5	9490	12444.5	4669
12	M12	0	2011-10-03	IgG6	4	11.5	401	16.5	14	327.5	1284	947	24542
12	M12	0	2012-03-05	IgG6	7	11	3950	8	6	271	642.5	2253	25225.5
12	M12	0	2012-08-08	IgG6	4	11	4086	7	6	337	316	241	25961.5
12	M12	0	2012-11-05	IgG6	35	9.5	91	150.5	33	133	140	2159.5	25787
12	M12	0	2013-02-11	IgG6	3	12	4977	6	4	90.5	121	117	25472
12	M12	0	2017-07-13	IgG6	4	8	2537	5	4	83	131	22.5	24609
12	M12	0	2013-12-10	IgG6	2	2	984	3	2	28	21	4	24817.5
13	M13	1	2011-10-03	IgE	2	15	20.5	2	3	21	16	2	3
13	M13	1	2012-03-05	IgE	2	6	16	2	3	19	15	1	3
13	M13	1	2012-08-08	IgE	2	7	17	2	3	17.5	23.5	2	3
13	M13	1	2012-11-05	IgE	2	6	16	2	2	14	16	18	3
13	M13	1	2013-02-11	IgE	2	5	16	3	3	21	12	2	2
13	M13	1	2013-07-01	IgE	2	3	13	2	3	13	12	2	2
13	M13	1	2013-12-10	IgE	1	4	14	2	2	16	13	2	3
13	M13	1	2011-10-03	IgG1/3	11	197	126	21	76	527	1456	616.5	779
13	M13	1	2012-03-05	IgG1/3	63	1038.5	345	20	64.5	808	1192	940	1431
13	M13	1	2012-08-08	IgG1/3	452	1907.5	2543	104.5	97	13268	2320	1169	1316
13	M13	1	2012-11-05	IgG1/3	212	168	758	133	118	4507	2479.5	25283.5	598
13	M13	1	2013-02-11	IgG1/3	16	37	294	272.5	361	6777	918	3620	793
13	M13	1	2013-07-01	IgG1/3	55	122	988	22.5	34	7138	1836.5	1511	1113
13	M13	1	2013-12-10	IgG1/3	14	97.5	908	61	193.5	5194.5	1187	2850	1593
13	M13	1	2011-10-03	IgG4	7	27	33	7	7	197	266	8	264.5
13	M13	1	2012-03-05	IgG4	8	29.5	33	7.5	7	271	343	72	4288
13	M13	1	2012-08-08	IgG4	90	128	129	27	23	16494	402	62	833
13	M13	1	2012-11-05	IgG4	16	19	46	11	10	2334	186.5	410	248
13	M13	1	2013-02-11	IgG4	11	18.5	37.5	25	31.5	1131	132	138	165
13	M13	1	2013-07-01	IgG4	12	28	34	12	9	5141.5	173.5	67	272.5
13	M13	1	2013-12-10	IgG4	9	26	43	11	14	535	122	79.5	485
13	M13	1	2011-10-03	IgG1	14	110	52.5	9	20	206	140	147.5	129
13	M13	1	2012-03-05	IgG1	30	93	75.5	11	18	249	57.5	255	255.5
13	M13	1	2012-08-08	IgG1	308	704	1328	64	72	8715.5	323.5	406	273
13	M13	1	2012-11-05	IgG1	44	41.5	247.5	19.5	17.5	838	109	15619.5	44
13	M13	1	2013-02-11	IgG1	17	22	250	63	103	2919	93	980	207
13	M13	1	2013-07-01	IgG1	27	28	448.5	10	14	3827	87	269	135
13	M13	1	2013-12-10	IgG1	15	42	399	21	56	1978	73	761	364
13	M13	1	2011-10-03	IgG5	46	557	513	122.5	72	162	3296	525	192
13	M13	1	2012-03-05	IgG5	7	18	59	8	6	29	101	17	14
13	M13	1	2012-08-08	IgG5	11	100.5	212	124	13	1855	185.5	51	30
13	M13	1	2012-11-05	IgG5	18	55	691	43	17	1097.5	248.5	586	30
13	M13	1	2013-02-11	IgG5	38	456	4100	118	102	5385	1346	855.5	91.5
13	M13	1	2013-07-01	IgG5	47	5327	5540	8602	255	16049.5	3530.5	950.5	1126.5
13	M13	1	2013-12-10	IgG5	30	1086	4369	1988	82	3815	1878.5	564	99
13	M13	1	2011-10-03	IgG3/5	277	5213.5	3064	632	163.5	1406	11802.5	5403	1394
13	M13	1	2012-03-05	IgG3/5	128.5	1874.5	2590	262.5	96	630	5290	2241	627
13	M13	1	2012-08-08	IgG3/5	643	6720	7177	17416	656.5	28468	6916	6468.5	2576.5
13	M13	1	2012-11-05	IgG3/5	304	6759.5	13554.5	4538.5	457.5	27262	8783	10988.5	2034.5
13	M13	1	2013-02-11	IgG3/5	185	4411	12619	1099.5	305	24082.5	5544	6010	754
13	M13	1	2017-07-13	IgG3/5	346	13458	11725	23821	735	26719	8229.5	5571	6860
13	M13	1	2013-12-10	IgG3/5	213.5	11363	18372.5	21322	753	24295	8507.5	7374.5	928
13	M13	1	2011-10-03	IgG6	3	10.5	121	5	6	21.5	182	14	23053
13	M13	1	2012-03-05	IgG6	3	22	313	7	4	26	39	39	25305
13	M13	1	2012-08-08	IgG6	30	19	124.5	7	8	30	80	17	24581.5
13	M13	1	2012-11-05	IgG6	4	17	56.5	6	3.5	16	30	8	26325
13	M13	1	2013-02-11	IgG6	3	121	193	6	4	26	76	83	25524
13	M13	1	2017-07-13	IgG6	2	13	96	7	3	15	37	169	24702
13	M13	1	2013-12-10	IgG6	2	16	69	6	4	18	27.5	14	24339.5
14	M14	1	2011-10-03	IgE	2	2	20	3	3	25	15	2	3
14	M14	1	2012-03-05	IgE	3	2	29	2	3	23	18	2	6
14	M14	1	2012-08-08	IgE	2	2	29	4	3	22	30	2	5
14	M14	1	2012-11-05	IgE	2	13	20	2100	9	37	15	9	6
14	M14	1	2013-02-11	IgE	2	3	17	49.5	4	23	16	2	7
14	M14	1	2013-07-01	IgE	7	22	38	1408.5	6	45	14.5	315.5	7
14	M14	1	2013-12-10	IgE	2	3	16	50	3	21.5	17	2	6
14	M14	1	2011-10-03	IgG1/3	26	2607	478	80	165	740	4176	192.5	751.5
14	M14	1	2012-03-05	IgG1/3	8197	9546	11855.5	1464	2176	2207	9036	395	2528
14	M14	1	2012-08-08	IgG1/3	122.5	917.5	9220.5	2175	148	12234	9973	813	7405
14	M14	1	2012-11-05	IgG1/3	282.5	602	1608	27347.5	1502	9310	4740	12884	2508
14	M14	1	2013-02-11	IgG1/3	44	398.5	585	4862	338	8083	6638	1938.5	1087
14	M14	1	2013-07-01	IgG1/3	8115	15012	12126	27490.5	3088.5	20662	8483	25308	5060
14	M14	1	2013-12-10	IgG1/3	45	98	477	11125.5	209.5	2378	3493.5	305	650.5
14	M14	1	2011-10-03	IgG4	7.5	17	26	10	9	216	85	11	265
14	M14	1	2012-03-05	IgG4	48.5	47	76	21	18	316.5	237.5	14	343
14	M14	1	2012-08-08	IgG4	33.5	47	83	48.5	47	11859.5	271.5	179	2769.5
14	M14	1	2012-11-05	IgG4	24	24	99.5	21175	244	22341	326.5	1961	1626.5
14	M14	1	2013-02-11	IgG4	32	99.5	41	9022	277	7187	177	225	885.5
14	M14	1	2013-07-01	IgG4	141	189	211.5	22284	193	20861	222	9733	214
14	M14	1	2013-12-10	IgG4	18	11	45	6676	57	2116	109	19	36
14	M14	1	2011-10-03	IgG1	16	255	140	19	166	217.5	247.5	33	117
14	M14	1	2012-03-05	IgG1	2121	880	2094.5	130.5	222	303	647	95	239
14	M14	1	2012-08-08	IgG1	57	155.5	5163	300	42	7312	567	187	649
14	M14	1	2012-11-05	IgG1	240	135	1107.5	25856	1082.5	5368	355	8812	915
14	M14	1	2013-02-11	IgG1	26	89	198	1341	155	3066.5	1680	214	194.5
14	M14	1	2013-07-01	IgG1	5927.5	8305	8739.5	24031	1903	13580	892	22408	966
14	M14	1	2013-12-10	IgG1	29	38.5	172	5284.5	65	505	245.5	65	176
14	M14	1	2011-10-03	IgG5	17	102	121	16	16	59.5	342	23	65
14	M14	1	2012-03-05	IgG5	60.5	196	283.5	39.5	29	72	2010.5	32	254
14	M14	1	2012-08-08	IgG5	93	886	1995	1941.5	72	18064	1188.5	49	6164
14	M14	1	2012-11-05	IgG5	5	81	81	288	17	264.5	72	13	60.5
14	M14	1	2013-02-11	IgG5	115	3738	1682	2941	185	2361	3331	131.5	1290.5
14	M14	1	2013-07-01	IgG5	206	4694	3251	10580	357.5	21151	1473.5	7157	4483
14	M14	1	2013-12-10	IgG5	61.5	4778	4247	6325	159	16916	2743.5	1975.5	3150
14	M14	1	2011-10-03	IgG3/5	176	3078	1910	258	111	579	8249	262.5	2647
14	M14	1	2012-03-05	IgG3/5	291	1177	1208	189.5	74	416.5	7284	235	2046
14	M14	1	2012-08-08	IgG3/5	905	8525	8850.5	19996	634	28519	7516	550	15658
14	M14	1	2012-11-05	IgG3/5	1597.5	20701	13657	23197	1321	26133	11351	4210.5	15730
14	M14	1	2013-02-11	IgG3/5	78.5	1684	860.5	2265.5	91	1255	1256	75.5	1111
14	M14	1	2017-07-13	IgG3/5	2640	14677.5	11708	25187.5	1282	26557.5	5766.5	16180	13789.5
14	M14	1	2013-12-10	IgG3/5	1471	17570	12665	24117	1155.5	25707	12970.5	10447.5	12001
14	M14	1	2011-10-03	IgG6	5	5	53	7	5.5	25	97	24306	6233
14	M14	1	2012-03-05	IgG6	46	5	51	177	4	24	411.5	24356	5487
14	M14	1	2012-08-08	IgG6	170	6	46.5	5	7	19	256	12673	1390
14	M14	1	2012-11-05	IgG6	5	3	25	16	6	27	153	24214	380.5
14	M14	1	2013-02-11	IgG6	4	6	46	5	4	33	1150	24958	2600
14	M14	1	2017-07-13	IgG6	4	3	24	8	4	18	875.5	23563.5	2022
14	M14	1	2013-12-10	IgG6	2	1	15	28	6	14.5	30	24291	251
15	M15	0	2011-10-03	IgE	1	3	23	3	3	28	26	20	6
15	M15	0	2012-03-05	IgE	26	14	74.5	6	5	28	28	31	16
15	M15	0	2012-08-08	IgE	2	3	18	5	3	80	14	77	5
15	M15	0	2012-11-05	IgE	1	3	18	3	4	25	22	34	3
15	M15	0	2013-02-11	IgE	2	2	18	2.5	3	21	17	31	3.5
15	M15	0	2013-07-01	IgE	3	2	14	3	3	20	19	48	7
15	M15	0	2013-12-10	IgE	2	2	14	2	3	18	25	5	3
15	M15	0	2011-10-03	IgG1/3	23	1421.5	347	48.5	54	535	4379	1017.5	1138
15	M15	0	2012-03-05	IgG1/3	253.5	5524	2183	253.5	127	3464	3914	2840.5	1755.5
15	M15	0	2012-08-08	IgG1/3	346.5	497	1367	10543	936	24913	2251.5	21424	13462.5
15	M15	0	2012-11-05	IgG1/3	91	851.5	2547	2125.5	526	8165	7449.5	11830	9968.5
15	M15	0	2013-02-11	IgG1/3	46	445	1387	2017	328.5	10355	6883	18962.5	7154.5
15	M15	0	2013-07-01	IgG1/3	352	774	873.5	2230	575	16486	4602	22219	14099
15	M15	0	2013-12-10	IgG1/3	13	113	589	373	121.5	4756	2371	10691.5	1739.5
15	M15	0	2011-10-03	IgG4	29	21.5	25	436	124.5	3088	28	4238	195
15	M15	0	2012-03-05	IgG4	149.5	132	75.5	377.5	105	1992	48	4207.5	1142
15	M15	0	2012-08-08	IgG4	79	154	61	15371	1578.5	25708	91.5	19581	3018
15	M15	0	2012-11-05	IgG4	166	186	541.5	9265.5	1012	23562	104	15213	191.5
15	M15	0	2013-02-11	IgG4	107	13	270	273	21	403	49	28	180
15	M15	0	2013-07-01	IgG4	76	65	47	2661.5	602	13161	57.5	11485	554
15	M15	0	2013-12-10	IgG4	14	32	45	4756	837	21926	36	19485	42.5
15	M15	0	2011-10-03	IgG1	12.5	32	74	181.5	84	3009.5	272.5	3285	759
15	M15	0	2012-03-05	IgG1	11346	7477.5	9833	951	2026.5	2637	1660.5	6141	1382
15	M15	0	2012-08-08	IgG1	237	343	864	3284	482	20341	499	11338	2944
15	M15	0	2012-11-05	IgG1	127	306.5	991.5	2723	506	8921	1406	9101	3227
15	M15	0	2013-02-11	IgG1	30	120.5	239	367.5	144.5	4311	191.5	9531	450
15	M15	0	2013-07-01	IgG1	150.5	105	205	251.5	158	9047	845.5	7625.5	1485
15	M15	0	2013-12-10	IgG1	6	40	73	64	45	2432	124	5230	59
15	M15	0	2011-10-03	IgG5	4	12	55	7	6	45	72.5	18	23
15	M15	0	2012-03-05	IgG5	55	2242	318.5	84	52	841	776	1534	453
15	M15	0	2012-08-08	IgG5	8	117	54	77	9	703	87.5	126	28
15	M15	0	2012-11-05	IgG5	6	17	137	30	9	381	103.5	74	19
15	M15	0	2013-02-11	IgG5	20	162.5	231	52	16	419	450.5	342	42
15	M15	0	2013-07-01	IgG5	35	331	5065	1804	144	19903	1118	1064	664
15	M15	0	2013-12-10	IgG5	15	1081	5916	732	165	14181	569	12352	75
15	M15	0	2011-10-03	IgG3/5	224	1565.5	1915	435	163	4308.5	6430	1715	6552
15	M15	0	2012-03-05	IgG3/5	208.5	4232	1667	518	243	8961.5	3295.5	7363	6377
15	M15	0	2012-08-08	IgG3/5	270	7634	1577	9453.5	381.5	27268.5	4350	9375.5	5675.5
15	M15	0	2012-11-05	IgG3/5	327.5	3471	9990	2990	303	23737	6035	7279	4777
15	M15	0	2013-02-11	IgG3/5	251.5	1802	3593.5	758.5	211	11582	4567.5	7571.5	4642
15	M15	0	2017-07-13	IgG3/5	164	2032	10928	9027	411.5	25592	3556	5133	7914
15	M15	0	2013-12-10	IgG3/5	66	2695	14593.5	5907.5	1054	25429	2828.5	23482.5	2167
15	M15	0	2011-10-03	IgG6	3	23812.5	154	9	13	45	6575	708.5	24422
15	M15	0	2012-03-05	IgG6	4	9715	134	7	9	48	7793	897	24924.5
15	M15	0	2012-08-08	IgG6	4	12730	200	11	10	55	10026	238.5	24553.5
15	M15	0	2012-11-05	IgG6	4	15915	54.5	10	10	42	7622.5	298	24247.5
15	M15	0	2013-02-11	IgG6	4	8860	79	15	14	48	8958	863	25590
15	M15	0	2017-07-13	IgG6	7	17535.5	98	8	32.5	38.5	8396.5	396	24808
15	M15	0	2013-12-10	IgG6	6	1313	53	7.5	6	32	3830	7855	24269.5
16	S1	1	2011-10-03	IgE	1	3	24	2	3	20	31	2	3
16	S1	1	2012-03-05	IgE	2	2	17	2	2	24	28	2	3
16	S1	1	2012-08-08	IgE	2	2	17	2	3	37.5	18.5	2	3
16	S1	1	2012-11-05	IgE	1	2	22	8	3	17	35	1	4
16	S1	1	2013-02-11	IgE	2	2	15	3	2	22	19	2	4
16	S1	1	2013-07-01	IgE	2	2	17	4	2	16	22	2	6
16	S1	1	2013-12-10	IgE	2	3	15	3	4	18	27.5	2	4
16	S1	1	2011-10-03	IgG1/3	15	188	214.5	21	13	249	2281	70.5	825
16	S1	1	2012-03-05	IgG1/3	4	46	117	23.5	15	688.5	1348.5	88.5	951
16	S1	1	2012-08-08	IgG1/3	18	241.5	1556.5	519	30	24724	2172	694	725.5
16	S1	1	2012-11-05	IgG1/3	25	37.5	599.5	6905	128	1346.5	2520	475.5	1838
16	S1	1	2013-02-11	IgG1/3	12	69	232	43	29	2015.5	2018.5	250.5	497.5
16	S1	1	2013-07-01	IgG1/3	7	44	426	996	28	8625	2238	162	837
16	S1	1	2013-12-10	IgG1/3	11	390	793	2196.5	38	3015	3615	41	357.5
16	S1	1	2011-10-03	IgG4	56	22	348	14	14	44	26	19	320
16	S1	1	2012-03-05	IgG4	40	48	248	12	9	40	27.5	15	511
16	S1	1	2012-08-08	IgG4	66	135	434	10	10	14439	41.5	23	640
16	S1	1	2012-11-05	IgG4	96	133.5	80	4926	845	18953	77	13310	229.5
16	S1	1	2013-02-11	IgG4	67.5	16	310	16	14	219.5	47.5	14	226.5
16	S1	1	2013-07-01	IgG4	37	12	273.5	1795	20	6324	38.5	12	447
16	S1	1	2013-12-10	IgG4	56	15	291	7	10	2684.5	40	8.5	306
16	S1	1	2011-10-03	IgG1	8	13	32	7	6.5	69	30	9	46.5
16	S1	1	2012-03-05	IgG1	6	22	42	7	6	364.5	72.5	13	88.5
16	S1	1	2012-08-08	IgG1	17	86	764	283	15	17970.5	129.5	98	164
16	S1	1	2012-11-05	IgG1	25	10.5	221	4091.5	32	506.5	183	90	60.5
16	S1	1	2013-02-11	IgG1	12	17	82	27	9	1107	89.5	28	160.5
16	S1	1	2013-07-01	IgG1	6	15	184.5	732	12	4286	105	17	117
16	S1	1	2013-12-10	IgG1	13	37.5	323.5	1034	18	1700	320	12	81.5
16	S1	1	2011-10-03	IgG5	2	1	14	4	3	20	26	3	6.5
16	S1	1	2012-03-05	IgG5	44	35	64	199	14	67	2192.5	69	270
16	S1	1	2012-08-08	IgG5	7	121	26	16.5	7	96	132	68	274
16	S1	1	2012-11-05	IgG5	53	4030.5	1861	5876.5	147	19974	1011.5	232	208
16	S1	1	2013-02-11	IgG5	27	33.5	84.5	136	11	2766	1302.5	43	281
16	S1	1	2013-07-01	IgG5	33	358	1491	4384	124	18238.5	1371	97.5	805
16	S1	1	2013-12-10	IgG5	39	297.5	1493	2545.5	74	11113	2346.5	648	303
16	S1	1	2011-10-03	IgG3/5	135.5	221.5	247	1054	52	201	2386	194	5361
16	S1	1	2012-03-05	IgG3/5	213.5	310	267	2268	41	337.5	4413.5	444	1150
16	S1	1	2012-08-08	IgG3/5	402	4521	6485	25676	806	28216	5767.5	3470	2541
16	S1	1	2012-11-05	IgG3/5	282	14281	7520	24627	676	28693	5796	6949	1850.5
16	S1	1	2013-02-11	IgG3/5	260.5	603.5	1115	7933	159	25196	6245	3350.5	771
16	S1	1	2017-07-13	IgG3/5	206.5	2729	5442.5	21315	601.5	26354	3208	2020	1948
16	S1	1	2013-12-10	IgG3/5	323	2239.5	7979	22163	694.5	26660	8071	11597	1298
16	S1	1	2011-10-03	IgG6	3	4	39	3	3	19	714	4851	24064.5
16	S1	1	2012-03-05	IgG6	33	10	46.5	4	5	38	9010	14063	25832.5
16	S1	1	2012-08-08	IgG6	3	5	136	4	4	17	692	79.5	5
16	S1	1	2012-11-05	IgG6	4	3	33	3	4	15	1737.5	2818	11295.5
16	S1	1	2013-02-11	IgG6	4	12	48	5	9	37.5	5998	5673	24828
16	S1	1	2017-07-13	IgG6	20	8	39.5	4	4	19	7850.5	1596	24596
16	S1	1	2013-12-10	IgG6	5	7	46	3	3	31	5598.5	11228.5	24606
